# Supplementary material for: Nanoengineering of N-doped Mesoporous Carbon Nanoparticles with Adjustable Internal Cavities via Emulsion-Induced Assembly
Source: Materials (Basel). 2022 Apr 1;15(7):2591. doi: 10.3390/ma15072591 (PMC9000577; doi:10.3390/ma15072591)
Supplement: Supplementary file 1 [file materials-15-02591-s001.zip]

Archive with 1 entries (1 files):
- materials-1620900-supplementary.pdf
